# Supplementary material for: Hypericin-Mediated Antimicrobial Photodynamic Therapy in Dentistry: A Systematic Review of Applications Against Oral Biofilms and Infections
Source: Pharmaceutics. 2026 Apr 16;18(4):491. doi: 10.3390/pharmaceutics18040491 (PMC13118515; doi:10.3390/pharmaceutics18040491)
Supplement: Supplementary file 1 [file pharmaceutics-18-00491-s001.zip]

Archive with 1 entries (1 files):
- pharmaceutics-4225825-supplementary.pdf
